# Supplementary material for: Improvement of the Interface between the Lithium Anode and a Garnet-Type Solid Electrolyte of Lithium Batteries Using an Aluminum-Nitride Layer
Source: Nanomaterials (Basel). 2022 Jun 12;12(12):2023. doi: 10.3390/nano12122023 (PMC9227169; doi:10.3390/nano12122023)
Supplement: Supplementary file 1 [file nanomaterials-12-02023-s001.zip]

Archive with 1 entries (1 files):
- nanomaterials-1737180-supplementary.pdf
